# Supplementary material for: Young and Undamaged rMSA Improves the Healthspan and Lifespan of Mice
Source: Biomolecules. 2021 Aug 12;11(8):1191. doi: 10.3390/biom11081191 (PMC8394218; doi:10.3390/biom11081191)
Supplement: Supplementary file 1 [file biomolecules-11-01191-s001.zip]

Archive with 1 entries (1 files):
- biomolecules-1286641-supplementary.pdf
